# Supplementary material for: Real-time predictors of food parenting practices and child eating behaviors in racially/ethnically diverse families
Source: Int J Behav Nutr Phys Act. 2023 Jul 11;20:86. doi: 10.1186/s12966-023-01476-4 (PMC10337081; doi:10.1186/s12966-023-01476-4)
Supplement: Supplementary file 2 — Additional file 2: Supplemental Table A. Adjusted Associations for Subgroups with Significant Interactions by Sex & Race/Ethnicity. [file 12966_2023_1476_MOESM2_ESM.docx]

Supplemental Table A:  Adjusted Associations for Subgroups with Significant Interactions by Sex & Race/Ethnicity 
Evening Outcome 
Restrictive food parenting
Fast Food
Fast Food
Homemade meal
Food Fussiness
Morning Predictor
Depressive Symptoms
Sources of Stress
Depressive Symptoms
Depressed Mood
Depressive Symptoms
 
OR (95% CI) [p-value]
White Male
0.78
0.85
1.11
1.14
1.48
(0.27 - 2.28)
(0.70 - 1.03)
(0.76 - 1.63)
(0.92 - 1.40)
(0.96 - 2.28)
[0.654]
[0.099]
[0.581]
[0.233]
[0.076]
White Female
2.06
0.95
1.16
1.00
1.61
(1.33 - 3.19)
(0.75 - 1.20)
(0.87 - 1.55)
(0.85 - 1.18)
(0.99 - 2.61)
[0.001]
[0.662]
[0.326]
[0.999]
[0.057]
Af Am/ Somali/ Ethiopian Male
1.22
1.08
1.09
0.74
1.21
(0.76 - 1.96)
(0.85 - 1.37)
(0.86 - 1.39)
(0.57 - 0.95)
(0.87 - 1.68)
[0.415]
[0.548]
[0.462]
[0.018]
[0.258]
Af Am/ Somali/ Ethiopian Female
1.33
0.74
1.01
1.20
1.78
(0.82 - 2.15)
(0.61 - 0.90)
(0.80 - 1.28)
(0.98 - 1.47)
(1.05 - 3.00)
[0.241]
[0.002]
[0.914]
[0.074]
[0.031]
Latinx Male
1.54
0.83
1.26
1.12
1.34
(0.74 - 3.24)
(0.37 - 1.88)
(0.87 - 1.82)
(0.80 - 1.57)
(0.68 - 2.62)
[0.251]
[0.663]
[0.228]
[0.513]
[0.401]
Latinx Female
2.17
1.03
1.00
1.16
19.02
(1.18 - 3.99)
(0.74 - 1.45)
(0.60 - 1.66)
(0.85 - 1.57)
(4.10 - 88.30)
[0.012]
[0.843]
[0.999]
[0.351]
[<0.001]
Hmong Male
0.68
1.12
1.28
1.16
1.21
(0.46 - 1.02)
(0.82 - 1.54)
(1.02 - 1.61)
(0.92 - 1.47)
(0.91 - 1.60)
[0.061]
[0.477]
[0.030]
[0.220]
[0.190]
Hmong Female

1.25
1.10
1.00
1.12

(0.93 - 1.66)
(0.89 - 1.36)
(0.80 - 1.24)
(0.59 - 2.15)

[0.135]
[0.387]
[0.995]
[0.726]
Native American Male

0.67
1.53
1.17
2.00

(0.40 - 1.14)
(0.73 - 3.19)
(0.70 - 1.96)
(0.27 - 14.77)

[0.143]
[0.256]
[0.551]
[0.497]
Native American Female
0.71
0.85
0.95
0.81
1.12
(0.34 - 1.47)
(0.64 - 1.15)
(0.66 - 1.36)
(0.56 - 1.18)
(0.79 - 1.59)
[0.355]
[0.295]
[0.778]
[0.271]
[0.516]
Multiracial Male
1.40
1.00
1.11
1.19
0.63
(0.90 - 2.18)
(0.82 - 1.23)
(0.94 - 1.32)
(0.96 - 1.47)
(0.35 - 1.16)
[0.139]
[0.973]
[0.203]
[0.107]
[0.137]
Multiracial Female
1.22
0.82
0.82
1.07
0.48
(0.86 - 1.72)
(0.70 - 0.96)
(0.63 - 1.07)
(0.89 - 1.28)
(0.26 - 0.88)
[0.269]
[0.013]
[0.139]
[0.484]
[0.018]
Adjusted generalized estimated equation (GEE) models with weights include the following covariates: primary caregiver and child age and weight status; income; food security status, number of children; weekend observation; follow-up observation; observation after start of Covid-19 school shutdowns. Interpretation example:  An additional depressive symptom in the morning was associated with 106% greater odds of food restriction of girls in White families (OR: 2.06, 95% CI: 1.33 to 3.19; p=0.001) the same evening at dinner, after controlling for covariates. OR=odds ratio; CI=confidence interval. Blank cells indicate models that would not converge due to lack of variation in the small sub-sample.
Bolded values are significant at p <0.05.
